# Supplementary material for: Eco-Anxiety Profiles, Religiosity, and Sustainable Nutrition in Turkish Adults: A Latent Profile and Network Analysis
Source: Nutrients. 2026 Feb 6;18(3):545. doi: 10.3390/nu18030545 (PMC12899786; doi:10.3390/nu18030545)
Supplement: Supplementary file 1 [file nutrients-18-00545-s001.zip]

Archive with 1 entries (1 files):
- nutrients-4109681-supplementary.pdf
